# Supplementary material for: Varietal Authenticity Assessment of QTMJ Tea Using Non-Targeted Metabolomics and Multi-Elemental Analysis with Chemometrics
Source: Foods. 2023 Nov 13;12(22):4114. doi: 10.3390/foods12224114 (PMC10670169; doi:10.3390/foods12224114)
Supplement: Supplementary file 1 [file foods-12-04114-s001.zip]

Archive with 1 entries (1 files):
- foods-2693927-supplementary.pdf
